# Supplementary material for: Enhancement of Hydrogen Adsorption on Spray-Synthesized HKUST-1 via Lithium Doping and Defect Creation
Source: Materials (Basel). 2023 Aug 2;16(15):5416. doi: 10.3390/ma16155416 (PMC10419904; doi:10.3390/ma16155416)
Supplement: Supplementary file 1 [file materials-16-05416-s001.zip]

Archive with 1 entries (1 files):
- materials-2518194-supplementary.pdf
